# Supplementary material for: Properties of Plant Virus Protein Encoded by the 5′-Proximal Gene of Tetra-Cistron Movement Block
Source: Int J Mol Sci. 2023 Sep 15;24(18):14144. doi: 10.3390/ijms241814144 (PMC10532019; doi:10.3390/ijms241814144)
Supplement: Supplementary file 1 [file ijms-24-14144-s001.zip]

Archive with 1 entries (1 files):
- ijms-2572775-supplementary.pdf
